# Supplementary material for: Casein Kinase 2 Inhibitor, CX-4945, Induces Apoptosis and Restores Blood-Brain Barrier Homeostasis in In Vitro and In Vivo Models of Glioblastoma
Source: Cancers (Basel). 2024 Nov 24;16(23):3936. doi: 10.3390/cancers16233936 (PMC11640555; doi:10.3390/cancers16233936)
Supplement: Supplementary file 1 [file cancers-16-03936-s001.zip]

Archive with 1 entries (1 files):
- cancers-3242339-supplementary.pdf
